# Supplementary material for: Matrix Metalloproteinase-1 and Matrix Metalloproteinase-9 in the Aqueous Humor of Diabetic Macular Edema Patients
Source: PLoS One. 2016 Jul 28;11(7):e0159720. doi: 10.1371/journal.pone.0159720 (PMC4965102; doi:10.1371/journal.pone.0159720)
Supplement: S1 Text — The raw data of this study. (XLSX) [file pone.0159720.s001.xlsx]

## Sheet: Data 정리
Group	Sex	age	DMR grade	MMP-1	MMP-9	AL	DM duration	DM duration 10and over10yrs=1	PRP	IOP	Spherical Equivalent	Hb1AC	recurence=1
0	F	46		0	41.19	25.23				15	-2.5
0	F	86		0	162.99	22.89				10	-2.125
0	F	42		0	11.28	24.18				18	0.375
0	M	45		7.94	0	23.78				15	-0.625
0	F	80		0	14.18	21.68				8	-2
0	M	56		0	13.77	22.34				10	-0.875
0	F	56		0.36	12.95	24.09				16	-0.25
0	M	48		0	16.19	24.61				11	1.375
0	M	64		0	8.71	22.67				7	2.5
0	M	78		4.19	24.72	23.16				11	0.5
0	F	58		0	21.29	22.32				10	-1.75
0	M	71		0	77.93	23.6				16	-2
0	M	54		2.3	24.34	24.17				13
0	M	78		5.13	19.74	23.97				8	2.25
0	M	78		8.87	12.95	24.03				8	-0.75
		62.6667		1.91933	30.8153	23.5147				11.7333	-0.419643
		14.7342		3.11397	40.8214	0.97462				3.5146	1.63467
1	M	47	1	10.26	55.97	24.02	3	0	1	12	-3.5	8.3	1
1	M	77	2	0	84.71	22.64	10	1	0	10	-3.375		0
1	F	44	3	18.09	84.71	23.62	17	1	1	10	-4	9.1	1
1	M	57	3	68.68	300.63	22.83	25	1	1	14	1.5	11.1	1
1	M	81	3	0	119.3	22.82	10	1	0	13		6.6	1
1	F	85	3	7	108.59	22.84	32	1	1	12	0.75	7.8	0
1	F	85	1	0	23.58	22.96	3	0	0	12	1	7.8	0
1	F	77	1	15.33	65.64	23.36	2	0	0	10	-2.75		0
1	F	73	1	0	0	23.78	10	1	0	12			0
1	M	59	3	30.85	118.63	23.41	14	1	1	14	-1	7	0
1	F	51	3	62.71	318.91	22.59	15	1	1	14	1.5	6.5	1
1	F	71	2	4.66	28.84	23.43	1	0	0	11			0
1	M	52	2	16.25	58.05	23.31	7	0	1	21	0.75	6.5	0
1	M	71	1	2.77	31.42	23.45	20	1	0	15			0
1	F	56	1	4.66	15.79	23.45	7	0	0	12	-0.875	6	0
1	F	55	2	4.66	16.59	23.46	6	0	0	12	-1	6	0
1	F	55	1	0	0	23.78	1	0	1	21		6.4	1
1	M	82	2	29.04	29.21	23.01	5	0	0	12	1.75		0
1	F	42	3	34.48	166.32	21.64	1	0	1	15		5.7	1
1	M	55	2	33.57	115.62	21.6	8	0	1	15	0.5	6.1	1
1	F	76	3	14.41	115.95		10	1	0	14			0
1	M	70	2	0	55.62	22.72	6	0	0	15	3.25		0
1	M	53	2	14.41	73.85	23.18	12	1	0	11	0		0
1	F	78	2	0	40.12	21.15	7	0	0	8	0.75	5.8	0
1	M	65	3	23.72	81.67		10	1	0	16			0
		64.68		15.822	84.3888	23.0022	9.68			13.24	-0.279412	7.70933
		13.4868		18.8561	80.1976	0.72507	7.61971			3.04521	2.08722	1.48702

## Sheet: DMR
Sex	age	DMR grade	MMP-1	MMP-9	AL	DM duration	PRP	IOP	Spherical Equivalent
M	47	1	10.26	55.97	24.02	0	1	12	-3.5
F	85	1	0	23.58	22.96	0	0	12	1
F	77	1	15.33	65.64	23.36	0	0	10	-2.75
F	73	1	0	0	23.78	1	0	12
M	71	1	2.77	31.42	23.45	1	0	15
F	56	1	4.66	15.79	23.45	0	0	12	-0.875
F	55	1	0	0	23.78	0	1	21
	66.2857	1	4.71714	27.4857	23.5429	0.285714	0.285714	13.4286	-1.53125
	12.7471	0	5.52792	23.7413	0.323053	0.451754	0.451754	3.37457	1.74637
M	77	2	0	84.71	22.64	1	0	10	-3.375
F	71	2	4.66	28.84	23.43	0	0	11
M	52	2	16.25	58.05	23.31	0	1	21	0.75
F	55	2	4.66	16.59	23.46	0	0	12	-1
M	82	2	29.04	29.21	23.01	0	0	12	1.75
M	55	2	33.57	115.62	21.6	0	1	15	0.5
M	70	2	0	55.62	22.72	0	0	15	3.25
M	53	2	14.41	73.85	23.18	1	0	11	0
F	78	2	0	40.12	21.15	0	0	8	0.75
	65.8889	2	11.3989	55.8456	22.7222	0.222222	0.222222	12.7778	0.328125
	12.0876	0	12.8257	31.5481	0.823192	0.440959	0.440959	3.80058	1.94677
F	44	3	18.09	84.71	23.62	1	1	10	-4
M	57	3	68.68	300.63	22.83	1	1	14	1.5
M	81	3	0	119.3	22.82	1	0	13
F	85	3	7	108.59	22.84	1	1	12	0.75
M	59	3	30.85	118.63	23.41	1	1	14	-1
F	51	3	62.71	318.91	22.59	1	1	14	1.5
F	42	3	34.48	166.32	21.64	0	1	15
F	76	3	14.41	115.95		1	0	14
M	65	3	23.72	81.67		1	0	16
	62.2222	3	28.8822	157.19	22.8214	0.888889	0.666667	13.5556	-0.25
	15.7065	0	23.5292	89.9678	0.636905	0.333333	0.5	1.74005	2.33184

## Sheet: PRP
Sex	age	DMR grade	MMP-1	MMP-9	AL	DM duration	PRP	IOP	Spherical Equivalent
M	77	2	0	84.71	22.64	1	0	10	-3.375
M	81	3	0	119.3	22.82	1	0	13
F	85	1	0	23.58	22.96	0	0	12	1
F	77	1	15.33	65.64	23.36	0	0	10	-2.75
F	73	1	0	0	23.78	1	0	12
F	71	2	4.66	28.84	23.43	0	0	11
M	71	1	2.77	31.42	23.45	1	0	15
F	56	1	4.66	15.79	23.45	0	0	12	-0.875
F	55	2	4.66	16.59	23.46	0	0	12	-1
M	82	2	29.04	29.21	23.01	0	0	12	1.75
F	76	3	14.41	115.95		1	0	14
M	70	2	0	55.62	22.72	0	0	15	3.25
M	53	2	14.41	73.85	23.18	1	0	11	0
F	78	2	0	40.12	21.15	0	0	8	0.75
M	65	3	23.72	81.67		1	0	16
	71.3333	1.86667	7.57733	52.1527	23.0315	0.466667	0	12.2	-0.138889
	10.0262	0.743223	9.51632	36.7837	0.659771	0.516398	0	2.14476	2.11343
M	47	1	10.26	55.97	24.02	0	1	12	-3.5
F	44	3	18.09	84.71	23.62	1	1	10	-4
M	57	3	68.68	300.63	22.83	1	1	14	1.5
F	85	3	7	108.59	22.84	1	1	12	0.75
M	59	3	30.85	118.63	23.41	1	1	14	-1
F	51	3	62.71	318.91	22.59	1	1	14	1.5
M	52	2	16.25	58.05	23.31	0	1	21	0.75
F	55	1	0	0	23.78	0	1	21
F	42	3	34.48	166.32	21.64	0	1	15
M	55	2	33.57	115.62	21.6	0	1	15	0.5
	54.7	2.4	28.189	132.743	22.964	0.5	1	14.8	-0.4375
	12.0097	0.843274	22.892	103.52	0.837764	0.527046	0	3.61478	2.19069

## Sheet: duration
Sex	age	DMR grade	MMP-1	MMP-9	AL	DM duration	PRP	IOP	Spherical Equivalent	Hb1AC
M	47	1	10.26	55.97	24.02	0	1	12	-3.5
F	85	1	0	23.58	22.96	0	0	12	1
F	77	1	15.33	65.64	23.36	0	0	10	-2.75
F	71	2	4.66	28.84	23.43	0	0	11
M	52	2	16.25	58.05	23.31	0	1	21	0.75
F	56	1	4.66	15.79	23.45	0	0	12	-0.875
F	55	2	4.66	16.59	23.46	0	0	12	-1
F	55	1	0	0	23.78	0	1	21
M	82	2	29.04	29.21	23.01	0	0	12	1.75
F	42	3	34.48	166.32	21.64	0	1	15
M	55	2	33.57	115.62	21.6	0	1	15	0.5
M	70	2	0	55.62	22.72	0	0	15	3.25
F	78	2	0	40.12	21.15	0	0	8	0.75
	63.4615	1.69231	11.7623	51.6423	22.9146	0	0.384615	13.5385	-0.0125
	14.2456	0.630425	13.0066	45.3138	0.898653	0	0.50637	3.8647	2.04332
M	77	2	0	84.71	22.64	1	0	10	-3.375
F	44	3	18.09	84.71	23.62	1	1	10	-4
M	57	3	68.68	300.63	22.83	1	1	14	1.5
M	81	3	0	119.3	22.82	1	0	13
F	85	3	7	108.59	22.84	1	1	12	0.75
F	73	1	0	0	23.78	1	0	12
M	59	3	30.85	118.63	23.41	1	1	14	-1
F	51	3	62.71	318.91	22.59	1	1	14	1.5
M	71	1	2.77	31.42	23.45	1	0	15
F	76	3	14.41	115.95		1	0	14
M	53	2	14.41	73.85	23.18	1	0	11	0
M	65	3	23.72	81.67		1	0	16
	66	2.5	20.22	119.864	23.116	1	0.416667	12.9167	-0.660714
	13.1079	0.797724	23.4654	95.6686	0.427634	0	0.514929	1.92865	2.25083

## Sheet: recurrence
Group	Sex	age	DMR grade	MMP-1	MMP-9	AL	DM duration	DM duration 10and over10yrs=1	PRP	IOP	Spherical Equivalent	Hb1AC	recurence=1
1	M	77	2	0	84.71	22.64	10	1	0	10	-3.375		0
1	F	85	3	7	108.59	22.84	32	1	1	12	0.75	7.8	0
1	F	85	1	0	23.58	22.96	3	0	0	12	1	7.8	0
1	F	77	1	15.33	65.64	23.36	2	0	0	10	-2.75		0
1	F	73	1	0	0	23.78	10	1	0	12			0
1	M	59	3	30.85	118.63	23.41	14	1	1	14	-1	7	0
1	F	71	2	4.66	28.84	23.43	1	0	0	11			0
1	M	52	2	16.25	58.05	23.31	7	0	1	21	0.75	6.5	0
1	M	71	1	2.77	31.42	23.45	20	1	0	15			0
1	F	56	1	4.66	15.79	23.45	7	0	0	12	-0.875	6	0
1	F	55	2	4.66	16.59	23.46	6	0	0	12	-1	6	0
1	M	82	2	29.04	29.21	23.01	5	0	0	12	1.75		0
1	F	76	3	14.41	115.95		10	1	0	14			0
1	M	70	2	0	55.62	22.72	6	0	0	15	3.25		0
1	M	53	2	14.41	73.85	23.18	12	1	0	11	0		0
1	F	78	2	0	40.12	21.15	7	0	0	8	0.75	5.8	0
1	M	65	3	23.72	81.67		10	1	0	16			0
				9.86824	55.78
				10.4235	36.9538
1	M	47	1	10.26	55.97	24.02	3	0	1	12	-3.5	8.3	1
1	F	44	3	18.09	84.71	23.62	17	1	1	10	-4	9.1	1
1	M	57	3	68.68	300.63	22.83	25	1	1	14	1.5	11.1	1
1	M	81	3	0	119.3	22.82	10	1	0	13		6.6	1
1	F	51	3	62.71	318.91	22.59	15	1	1	14	1.5	6.5	1
1	F	55	1	0	0	23.78	1	0	1	21		6.4	1
1	F	42	3	34.48	166.32	21.64	1	0	1	15		5.7	1
1	M	55	2	33.57	115.62	21.6	8	0	1	15	0.5	6.1	1
				28.4737	145.183
				26.4893	112.776

## Sheet: HbA1C
Group	Sex	age	DMR grade	MMP-1	MMP-9	AL	DM duration	DM duration 10and over10yrs=1	PRP	IOP	Spherical Equivalent	Hb1AC	recurence=1
1	M	47	1	10.26	55.97	24.02	3	0	1	12	-3.5	8.3	1
1	M	77	2	0	84.71	22.64	10	1	0	10	-3.375		0
1	F	44	3	18.09	84.71	23.62	17	1	1	10	-4	9.1	1
1	M	57	3	68.68	300.63	22.83	25	1	1	14	1.5	11.1	1
1	M	81	3	0	119.3	22.82	10	1	0	13		6.6	1
1	F	85	3	7	108.59	22.84	32	1	1	12	0.75	7.8	0
1	F	85	1	0	23.58	22.96	3	0	0	12	1	7.8	0
1	F	77	1	15.33	65.64	23.36	2	0	0	10	-2.75		0
1	F	73	1	0	0	23.78	10	1	0	12			0
1	M	59	3	30.85	118.63	23.41	14	1	1	14	-1	7	0
1	F	51	3	62.71	318.91	22.59	15	1	1	14	1.5	6.5	1
1	F	71	2	4.66	28.84	23.43	1	0	0	11			0
1	M	52	2	16.25	58.05	23.31	7	0	1	21	0.75	6.5	0
1	M	71	1	2.77	31.42	23.45	20	1	0	15			0
1	F	56	1	4.66	15.79	23.45	7	0	0	12	-0.875	6	0
1	F	55	2	4.66	16.59	23.46	6	0	0	12	-1	6	0
1	F	55	1	0	0	23.78	1	0	1	21		6.4	1
1	M	82	2	29.04	29.21	23.01	5	0	0	12	1.75		0
1	F	42	3	34.48	166.32	21.64	1	0	1	15		5.7	1
1	M	55	2	33.57	115.62	21.6	8	0	1	15	0.5	6.1	1
1	F	76	3	14.41	115.95		10	1	0	14			0
1	M	70	2	0	55.62	22.72	6	0	0	15	3.25		0
1	M	53	2	14.41	73.85	23.18	12	1	0	11	0		0
1	F	78	2	0	40.12	21.15	7	0	0	8	0.75	5.8	0
1	M	65	3	23.72	81.67		10	1	0	16			0
